# Supplementary material for: FCoV Viral Sequences of Systemically Infected Healthy Cats Lack Gene Mutations Previously Linked to the Development of FIP
Source: Pathogens. 2020 Jul 24;9(8):603. doi: 10.3390/pathogens9080603 (PMC7459962; doi:10.3390/pathogens9080603)
Supplement: Supplementary file 1 [file pathogens-09-00603-s001.zip]

Archive with 6 entries (5 files):
- pathogens-837380-supplementary materials/
- pathogens-837380-supplementary materials/Supplementary Figure S1.pdf
- pathogens-837380-supplementary materials/Supplementary Figures S2 new.pdf
- pathogens-837380-supplementary materials/Supplementary Figures S3 new.pdf
- pathogens-837380-supplementary materials/Supplementary Figures S4 new.pdf
- pathogens-837380-supplementary materials/Supplementary Figures S5 new.pdf
